# Supplementary material for: Molecular epidemiology of childhood neuronal ceroid-lipofuscinosis in Italy
Source: Orphanet J Rare Dis. 2013 Feb 2;8:19. doi: 10.1186/1750-1172-8-19 (PMC3570295; doi:10.1186/1750-1172-8-19)
Supplement: Additional file 1 — Supplementary Material Legend. List of mutations detected after screening 124 patients for NCL genes. Mutations not listed in the NCL mutation database [http://www.ucl.ac.uk/ncl/mutation] are in bold. [file 1750-1172-8-19-S1.xls]

## Sheet: Foglio1
Gene	Location	Mutation	Predicted Aminoacid Sequence	Type of Mutation
CLN1	exon 1	c.18_30del13	p.Cys6Trpfs*25	frameshift
	intron 1	c.125-15T>G	p.Asp43_Gly145del	splice site
	intron 1, exon 2 and 3	c.124+1215_235-102del36Kb	p.Asp43_Gly145del	multiple exon skipping
	exon 2	c.169_170insA	p.Met57Asnfs*45	insertion
	intron 3	c.363-3T>C	p.? possible aberrant splicing	splice site
	exon 5	c.451C>T	p.Arg151*	nonsense
	exon 6	c.541G>T	p.Val181Leu	missense
	exon 6	c.541G>A	p.Val181Met	missense
	exon 7	c.665T>C	p.Leu222Pro	missense
	exon 7	c.722C>T	p.Ser241Leu	missense
	intron 6	c.627+1G>A	p.? possible aberrant splicing	splice site
CLN2	exon 3	c.196C>T	p.Gln66*	nonsense
	exon 3	c.229G>A	p.Gly77Arg	missense
	exon 4	c.299A>G	p.Gln100Arg	missense
	exon 4	c.380G>A	p.Arg127Gln	missense
	intron 5	c.509-1G>C	splice defect	splice site
	exon 6	c.622C>T	p.Arg208*	nonsense
	exon 6	c.640C>T	p.Gln214*	nonsense
	exon 7	c.790C>T	p.Gln264*	nonsense
	exon 7	c.857A>G	p.Asn286Ser	missense
	exon 8	c.1062delG	p.Leu355Serfs*72	1 bp deletion
	exon 8	c.986_993delAGGACTCC	p.Glu329Alafs*11	8 bp deletion
	exon 8	c.972_979delCTATGGAG	p.Ser324Argfs*2	8 bp deletion
	exon 9	c.1094G>A	p.Cys365Tyr	missense
	exon 10	c.1166G>A	p.Gly389Glu	missense
	exon 11	c.1379G>A	p.Trp460*	nonsense
	exon 12	c.1525C>T	p.Gln509*	nonsense
	intron 12	c.1551+1G>C	splice defect	splice site
CLN3	exon 6	c.424delG	p.Val142Leufs*39	1 bp deletion
	intron 6-8	c.461-280_677+382del966	p.Gly154Alafs*29 or Val155_Gly264del	966 bp deletion
	exon 12	c.944dupA	p.His315Glnfs*67	1 bp insertion
CLN5	exon 2	c.335G>A	p.Arg112His	missense
	exon 3	c.526_527insA	p.Thr176Asnfs*10	1 bp insertion
	exon 3	c.595C>T	p.Arg199*	nonsense
	exon 3	c.672delG	p.Trp224*	nonsense
	exon 4	c.772T>G	p.Tyr258Asp	missense
	exon 4	c.788T>A	p.Val263Glu	missense
	exon 4	c.1137G>A	p.Trp379*	nonsense
CLN6	exon 2	c.184C>T	p.Arg62Cys	missense
	exon 3	c.200T>C	p.Leu67Pro	missense
	exon 3	c.248A>T	p.Asp83Val	missense
	exon 3	c.250T>C	p.Tyr84His	missense
	exon 3	c.308G>A	Arg103Gln	missense
	exon 4	c.395_396delCT	p.Ser132Cysfs*18	2 bp deletion
	exon 4	c.406C>T	p.Arg136Cys	missense
	exon 4	c.426C>G	p.Tyr142*	nonsense
	exon 4	c.485T>G	p.Leu162Arg	missense
	exon 5	c.519delT	p.Asp173Glufs*33	1 bp deletion
	exon 6	c.662A>G	p.Tyr221Cys	missense
	exon 7	c.700T>C	p.Phe234Leu	missense
	exon 7	c.712_713delinsAC	p.Phe238Thr	2 bp deletion + 2 bp insertion
	exon 7	c.715_718delTTCG	p.Phe239Profs*29	4 bp deletion
	exon 7	c.776G>T	p.Gly259Val	missense
	exon 7	c.794_796delCCT	p.Ser265del	3 bp deletion
	exon 7	c.896C>T	p.Pro299Leu	missense
CLN7	exon 2	c.2T>C	p.Met1Thr	missense
	exon 3	c.103C>T	p.Arg35*	nonsense
	exon 3	c.154G>A	p.Gly52Arg	missense
	intron 6	c.554-1G>C	p.? possible aberrant splicing	splice site
	exon 7	c.627_643del17	p.Met209Ilefs*3	17 bp deletion
	intron 8	c.754+2T>A	p.? possible aberrant splicing	splice site
	intron 9	c.863+3_4insT	altered splicing	1 bp insertion
	intron 9	c.863+1G>C	altered splicing	splice site
	exon 10	c.881C>A	p.Thr294Lys	missense
	exon 10	c.929G>A	p.Gly310Asp	missense
	exon 12	c.1141G>T	p.Glu381*	nonsense
	exon 13	c.1373C>A	p.Thr458Lys	missense
	exon 13	c.1340C>T	p.Pro447Leu	missense
	exon 13	c.1444C>T	p.Arg482*	nonsense
CLN8	exon 2	c.66delG	p.Ile23Serfs*5	1 bp deletion
	exon 2	c.88G>C	p.Ala30Pro	missense
	exon 2	c.180_182delGAA	p.Lys61del	3 bp deletion
	exon 2	c.209G>A	p.Arg70His	missense
	exon 2	c.473A>G	p.Tyr158Cys	missense
	exon 3	c.581A>G	p.Gln194Arg	missense
	exon 3	c.611G>A	p.Arg204His	missense
CLN10	exon 7	c.944T>A	p.Ile315Asn	missense
